# Supplementary material for: Haplotype Analysis of the Pre-harvest Sprouting Resistance Locus Phs-A1 Reveals a Causal Role of TaMKK3-A in Global Germplasm
Source: Front Plant Sci. 2017 Sep 13;8:1555. doi: 10.3389/fpls.2017.01555 (PMC5602128; doi:10.3389/fpls.2017.01555)
Supplement: Supplementary file 1 [file Table_1.XLSX]

## Sheet: Table S1
Table S1: BAC, Sequence and gene content information for the BAC cluster in Phs-A1 interval
BAC Cluster		Total base count	Gene content
Cluster 16421*	TaaCsp4AL031F05	135164	LRR kinase 1, Agmatine Cou Trans and Malonyl Coenzyme A
	TaaCsp4AL034K23	145028	LRR kinase 1, Agmatine Cou Trans and Malonyl Coenzyme A
	TaaCsp4AL121J20	287909	LRR kinase 1, Agmatine Cou Trans and Malonyl Coenzyme A
	TaaCsp4AL023E24	336617	Hypothetical protein
	TaaCsp4AL151A19	233279
	TaaCsp4AL052N17	198254
	TaaCsp4AL168N08	235732
	TaaCsp4AL205J15	276983	LRR kinase 2
	TaaCsp4AL124E07	250496	LRR kinase 2, ACC Oxidase 1 ,
	TaaCsp4AL037H11	198223	ACC Oxidase 1 , Ubiquitin Conjugating Enzyme, Myosin-J Heavy Chain protein, PM19-A2, PM19-A1
	TaaCsp4AL172K12	215574	PM19-A1, YUCCA3
Cluster 285	TaaCsp4AL032F12	222937	TaMKK3-A, ASC1-Like, ERF-1B and ERF-C
	TaaCsp4AL012P14	133821	TaMKK3-A, ASC1-Like and ERF-1B
	TaaCsp4AL002F16	163619	TaMKK3-A and ASC1-Like,
	TaaCsp4AL170N01	195023	PP1-Like
*Only the sequenced BACs of this BAC cluster are presented

## Sheet: Table S2
Table S2: TaMKK3-A Alleles of cultivars in the Watkins collection
Accession Number	Watkin Name	COUNTRY.of.origin	Origin	TaMKK3-A Allele	European
1190002	Crete 4	Crete	CRT	C	European
1190003	Persia 6	Iran	IRN	C	Others
1190004	Iraq 34	Iraq	IRQ	C	Others
1190005	Australia 12	Australia	AUS	C	Others
1190006	Australia 15	Australia	AUS	C	Others
1190007	Australia 14	Australia	AUS	C	Others
1190008	Portugal 94	Portugal	PRT	C	European
1190009	Portugal 115	Portugal	PRT	C	European
1190010	India 5	India	IND	C	Others
1190011	India 8	India	IND	A	Others
1190012	India 6	India	IND	C	Others
1190013	Varna 6	Bulgaria	BGR	C	European
1190014	Sarajevo 4	Yugoslavia	YUG	C	European
1190015	Sarajevo 13	Yugoslavia	YUG	C	European
1190016	Leon 1	Spain	ESP	C	European
1190017	Leon 4	Spain	ESP	C	European
1190018	India 106	India	IND	A	Others
1190019	India 193	India	IND	A	Others
1190020	India 223	India	IND	A	Others
1190021	India 210	India	IND	A	Others
1190022	Australia CCI W29	Australia	AUS	C	Others
1190023	Australia CCI W105	Australia	AUS	A	Others
1190024	Australia CCI W13	Australia	AUS	C	Others
1190025	Australia CCI W353	Australia	AUS	C	Others
1190026	Australia CCI W264	Australia	AUS	C	Others
1190027	Australia CCI W270	Australia	AUS	C	Others
1190028	Australia CCI W370	Australia	AUS	A	Others
1190030	Australia CCI W359	Australia	AUS	C	Others
1190031				C	Others
1190032	India 321	India	IND	C	Others
1190033	India 321	India	IND	C	Others
1190034	India 267	India	IND	A	Others
1190035	Poland 5	Poland	POL	A	European
1190036	Poland 4	Poland	POL	A	European
1190037	Poland 16	Poland	POL	A	European
1190038	Poland 11	Poland	POL	A	European
1190039	Sicily 12	Italy	ITA	A	European
1190040	France 14	France	FRA	C	European
1190041	France 25	France	FRA	C	European
1190042	France 26	France	FRA	C	European
1190043	Tunis 3	Tunisia	TUN	C	Others
1190044	Morocco 55	Morocco	MAR	C	Others
1190045	Beyrout 3	Syria	SYR	C	Others
1190046	Crete 6	Crete	CRT	C	European
1190047	Navarre 59	Spain	ESP	C	European
1190048	Navarre 47	Spain	ESP	C	European
1190049	Navarre 55	Spain	ESP	C	European
1190050	Navarre 53	Spain	ESP	C	European
1190051	Navarre 58	Spain	ESP	C	European
1190052	Navarre 56	Spain	ESP	C	European
1190053	Alicante 2	Spain	ESP	C	European
1190054	Alicante 3	Spain	ESP	C	European
1190055	Seville 16	Spain	ESP	C	European
1190056	Salamanca 2	Spain	ESP	C	European
1190057	Portugal 74	Portugal	PRT	A	European
1190058	Portugal 26	Portugal	PRT	C	European
1190059	Portugal 39	Portugal	PRT	C	European
1190060	Portugal 19	Portugal	PRT	C	European
1190061	Vizcaya 16	Spain	ESP	C	European
1190062	Vizcaya 8	Spain	ESP	C	European
1190063	Navarre 71	Spain	ESP	A	European
1190064	Vizcaya 3	Spain	ESP	C	European
1190065	Vizcaya 6	Spain	ESP	C	European
1190066	Leon 1	Spain	ESP	C	European
1190067	Navarre 67	Spain	ESP	C	European
1190068	Dioseg 2			C	Others
1190069	Navarre 61	Spain	ESP	C	European
1190070	Vizcaya 8	Spain	ESP	C	European
1190071	Varna 7	Bulgaria	BGR	C	European
1190073	Varna 6	Bulgaria	BGR	C	European
1190074	Croatia 12	Yugoslavia	YUG	C	European
1190075	Belgrade 1	Yugoslavia	YUG	C	European
1190076	Croatia 12	Yugoslavia	YUG	A	European
1190077	Croatia 7	Yugoslavia	YUG	C	European
1190078	Croatia 6	Yugoslavia	YUG	A	European
1190079	India 205	India	IND	C	Others
1190080	India 106	India	IND	C	Others
1190081	India 115	India	IND	A	Others
1190082	India 248	India	IND	A	Others
1190083	Vizcaya 19	Spain	ESP	C	European
1190084	Leon 5	Spain	ESP	C	European
1190085	Salamanca 3	Spain	ESP	A	European
1190086	India 154	India	IND	C	Others
1190087	India 170	India	IND	C	Others
1190088	Portugal 44	Poland	POL	C	European
1190089	Australia CCI W253	Australia	AUS	C	Others
1190090	Australia CCI W440	Australia	AUS	A	Others
1190091	India 320	India	IND	A	Others
1190092	India 278	India	IND	C	Others
1190093	India 322	India	IND	C	Others
1190094	India 322	India	IND	C	Others
1190095	China Sh200	China	CHN	A	Others
1190096	Rumania 8	Romania	ROM	A	European
1190097	Poland 4	Poland	POL	C	European
1190098	Poland 8	Poland	POL	C	European
1190099	Poland 19	Poland	POL	A	European
1190100	Poland 25	Poland	POL	C	European
1190101	Italy 18	Italy	ITA	C	European
1190102	Italy 19	Italy	ITA	C	European
1190103	Italy 20	Italy	ITA	C	European
1190104	Italy 21	Italy	ITA	C	European
1190105	France 1	France	FRA	A	European
1190106	France 4	France	FRA	C	European
1190107	France 16	France	FRA	C	European
1190108	France 20	France	FRA	C	European
1190109	France 23	France	FRA	C	European
1190110	France 29	France	FRA	C	European
1190111	Morocco 33	Morocco	MAR	C	Others
1190112	Smyrna 8	Turkey	TUR	A	Others
1190113	Seville 22	Spain	ESP	C	European
1190114	Sarajevo 1	Yugoslavia	YUG	C	European
1190115	Dalmatia 4	Yugoslavia	YUG	C	European
1190116	Seville 15	Spain	ESP	C	European
1190117	Valencia 10	Spain	ESP	C	European
1190118	Portugal 82	Portugal	PRT	A	European
1190119	India 2	India	IND	A	Others
1190120	Australia 9	Australia	AUS	C	Others
1190121	Australia 4	Australia	AUS	C	Others
1190122	Australia 6	Australia	AUS	C	Others
1190123	Australia 8	Australia	AUS	C	Others
1190124	India 227	India	IND	C	Others
1190125	India 172	India	IND	A	Others
1190126	India 206	India	IND	C	Others
1190127	India 212	India	IND	C	Others
1190128	India 218	India	IND	A	Others
1190129	India 86	India	IND	A	Others
1190130	Salamanca 3	Spain	ESP	C	European
1190131	Salamanca 10	Spain	ESP	C	European
1190132	Australia CCI W427	Australia	AUS	C	Others
1190133	Australia CCI W37	Australia	AUS	C	Others
1190134	Australia CCI W494	Australia	AUS	C	Others
1190135	Australia CCI W443	Australia	AUS	C	Others
1190136	Australia CCI W267	Australia	AUS	C	Others
1190137	Australia CCI W418	Australia	AUS	C	Others
1190138	Australia CCI W316	Australia	AUS	A	Others
1190139	France 10	France	FRA	C	European
1190140	Smyrna 8	Turkey	TUR	C	Others
1190141	China 15	China	CHN	C	Others
1190142	Morocco 56	Morocco	MAR	A	Others
1190143	Seville 16	Spain	ESP	C	European
1190144	Navarre 53	Spain	ESP	C	European
1190145	Navarre 56	Spain	ESP	C	European
1190146	Navarre 56	Spain	ESP	C	European
1190147	Iraq 42	Iraq	IRQ	C	Others
1190148	Australia 5	Australia	AUS	C	Others
1190149		United Kingdom	GBR	A	European
1190150		United Kingdom	GBR	C	European
1190151	Portugal 47	Portugal	PRT	C	European
1190152	Portugal 59	Portugal	PRT	C	European
1190153	Portugal 19	Portugal	PRT	C	European
1190154	Portugal 39	Portugal	PRT	A	European
1190155	Portugal 105	Portugal	PRT	C	European
1190156	Croatia 3	Yugoslavia	YUG	A	European
1190157	Croatia 15	Yugoslavia	YUG	A	European
1190158	Salonika 3	Greece	GRC	C	European
1190159	Varna 7	Bulgaria	BGR	C	European
1190160	Navarre 64	Spain	ESP	A	European
1190161	Navarre 63	Spain	ESP	C	European
1190162	Leon 5	Spain	ESP	C	European
1190163	Vizcaya 14	Spain	ESP	C	European
1190164	India 207	India	IND	C	Others
1190165	India 113	India	IND	C	Others
1190166	India 165	India	IND	C	Others
1190167	India 223	India	IND	C	Others
1190168	China 35	China	CHN	C	Others
1190169	China 36	China	CHN	C	Others
1190170	China 27	China	CHN	C	Others
1190171	China 28	China	CHN	A	Others
1190172	India 207	India	IND	C	Others
1190173	Australia CCI W380	Australia	AUS	C	Others
1190174	India 288	India	IND	C	Others
1190175	China Sh229	China	CHN	A	Others
1190176	Afghanistan 77	Afghanistan	AFG	A	Others
1190177	Camarra's no. 3	Portugal	PRT	C	European
1190178	Dalmatia 2	Yugoslavia	YUG	C	European
1190179	Greece 5	Greece	GRC	A	European
1190180	Navarre 48	Spain	ESP	C	European
1190181	Poland 1	Poland	POL	A	European
1190182	Poland 13	Poland	POL	A	European
1190183	Poland 18	Poland	POL	C	European
1190184	Poland 23	Poland	POL	C	European
1190185	Italy 13	Italy	ITA	A	European
1190186	Italy 14	Italy	ITA	A	European
1190187	Italy 15	Italy	ITA	C	European
1190189	France 9	France	FRA	C	European
1190190	France 12	France	FRA	C	European
1190191	France 21	France	FRA	C	European
1190192	France 32	France	FRA	C	European
1190193	France 39	France	FRA	C	European
1190194	France 44	France	FRA	C	European
1190195	India 114	India	IND	C	Others
1190196				C	Others
1190197	India 204	India	IND	C	Others
1190198	India 204	India	IND	C	Others
1190200	France 17	France	FRA	C	European
1190201	Vizcaya 4	Spain	ESP	C	European
1190202	Navarre 72	Spain	ESP	C	European
1190203	India 106	India	IND	C	Others
1190204	India 115	India	IND	A	Others
1190205	India 215	India	IND	A	Others
1190206	India 235	India	IND	A	Others
1190207	Persia 77	Iran	IRN	C	Others
1190208	India 213	India	IND	C	Others
1190209	Egypt 4	Egypt	EGY	C	Others
1190210	India 206	India	IND	A	Others
1190211	France 13	France	FRA	C	European
1190212	Morocco 49	Morocco	MAR	C	Others
1190213	Morocco 16	Morocco	MAR	C	Others
1190214	Morocco 35	Morocco	MAR	C	Others
1190215	Morocco 2	Morocco	MAR	C	Others
1190216	Morocco 11	Morocco	MAR	C	Others
1190217	Morocco 10	Morocco	MAR	C	Others
1190218	Tunis 4	Tunisia	TUN	C	Others
1190219	Alicante 1	Spain	ESP	C	European
1190220	Alicante 2	Spain	ESP	C	European
1190221	Alicante 1	Spain	ESP	C	European
1190222	Crete 5	Crete	CRT	C	European
1190223	Burma 1	Burma	BUR	C	Others
1190224	China 8	China	CHN	C	Others
1190225	Canary 2	Canary Islands	CRY	C	Others
1190226	Valencia 9	Spain	ESP	C	European
1190227	Mahon 6	Spain	ESP	C	European
1190228	Valladolid 1	Spain	ESP	C	European
1190229	Portugal 106	Portugal	PRT	C	European
1190230	Portugal 115	Portugal	PRT	C	European
1190231	Hungary 6	Hungary	HUN	A	European
1190232	India 4	India	IND	C	Others
1190233	India 47	India	IND	C	Others
1190234	Sarajevo 1	Yugoslavia	YUG	C	European
1190235	Salonika 9	Greece	GRC	C	European
1190236	Salonika 12	Greece	GRC	C	European
1190237	Persia 69	Iran	IRN	C	Others
1190238	Persia 44	Iran	IRN	C	Others
1190239	Salamanca 6	Spain	ESP	C	European
1190240	Persia 96	Iran	IRN	C	Others
1190241	India 181	India	IND	C	Others
1190242	India 246	India	IND	C	Others
1190243	India 247	India	IND	C	Others
1190244	India 232	India	IND	C	Others
1190245	Australia CCI W457	Australia	AUS	C	Others
1190246	India 332	India	IND	C	Others
1190247	India 323	India	IND	C	Others
1190248	India 287	India	IND	C	Others
1190249	India 293	India	IND	C	Others
1190250	China Sh6	China	CHN	C	Others
1190251	Australia 2	Australia	AUS	C	Others
1190252	Algeria 8	Algeria	DZA	C	Others
1190253	Morocco 59	Morocco	MAR	C	Others
1190254	Morocco 9	Morocco	MAR	C	Others
1190255	Tunis 27	Tunisia	TUN	C	Others
1190256	Tunis 24	Tunisia	TUN	A	Others
1190257	Tunis 16	Tunisia	TUN	C	Others
1190258	Morocco 49	Morocco	MAR	C	Others
1190259	Morocco 23	Morocco	MAR	C	Others
1190260	Canary 2	Canary Islands	CRY	C	Others
1190261	Canary 1	Canary Islands	CRY	C	Others
1190262	Canary 2	Canary Islands	CRY	C	Others
1190263	Canary 2	Canary Islands	CRY	C	Others
1190264	Canary 4	Canary Islands	CRY	C	Others
1190265	Canary 3	Canary Islands	CRY	C	Others
1190266	Navarre 45	Spain	ESP	C	European
1190267	Navarre 34	Spain	ESP	C	European
1190268	Navarre 6	Spain	ESP	C	European
1190269	Navarre 41	Spain	ESP	C	European
1190270	Navarre 14	Spain	ESP	C	European
1190271	Navarre 26	Spain	ESP	C	European
1190272	Navarre 31	Spain	ESP	C	European
1190273	Seville 17	Spain	ESP	C	European
1190274	Seville 22	Spain	ESP	C	European
1190275	Navarre 10	Spain	ESP	C	European
1190276	Navarre 12	Spain	ESP	C	European
1190278	Seville 27	Spain	ESP	C	European
1190279	Navarre 19	Spain	ESP	C	European
1190280	Navarre 4	Spain	ESP	C	European
1190282	Greece 24	Greece	GRC	C	European
1190283	Greece 19	Greece	GRC	C	European
1190284	Greece 28	Greece	GRC	C	European
1190285	Greece 22	Greece	GRC	C	European
1190286	Greece 2	Greece	GRC	C	European
1190287	Crete 8	Crete	CRT	C	European
1190288	Crete 10	Crete	CRT	C	European
1190289	Crete 3	Crete	CRT	C	European
1190290	Crete 13	Crete	CRT	C	European
1190291	Cyprus 3	Cyprus	CYP	C	Others
1190292	Cyprus 15	Cyprus	CYP	C	Others
1190293	Smyrna 6	Turkey	TUR	C	Others
1190294	Smyrna 11	Turkey	TUR	C	Others
1190296	Smyrna 17	Turkey	TUR	C	Others
1190297	Smyrna 11	Turkey	TUR	C	Others
1190298	Smyrna 6	Turkey	TUR	C	Others
1190300	Smyrna 17	Turkey	TUR	C	Others
1190301	Smyrna 6	Turkey	TUR	C	Others
1190302	Aleppo 32		SYA	C	Others
1190303	Aleppo 29		SYA	C	Others
1190304	Damascus 2		SYA	C	Others
1190305	Sinai 1	Egypt	EGY	C	Others
1190306	Iraq 55	Iraq	IRQ	C	Others
1190307	Persia 6	Iran	IRN	C	Others
1190308	Persia 8	Iran	IRN	C	Others
1190309	Persia 3	Iran	IRN	C	Others
1190310	Persia 2	Iran	IRN	C	Others
1190311	Persia 8	Iran	IRN	C	Others
1190312	Persia 20	Iran	IRN	C	Others
1190313	Burma 7	Burma	BUR	C	Others
1190314	China 1	China	CHN	C	Others
1190315	China 1	China	CHN	C	Others
1190316	China 16	China	CHN	C	Others
1190317	China 1	China	CHN	C	Others
1190318	China 19	China	CHN	C	Others
1190319	China 15	China	CHN	C	Others
1190320	China 2	China	CHN	C	Others
1190321	China 19	China	CHN	C	Others
1190322	China 15	China	CHN	C	Others
1190323	China 14	China	CHN	C	Others
1190324	China 20	China	CHN	C	Others
1190325		United Kingdom	GBR	C	European
1190326	Australia 1	Australia	AUS	C	Others
1190327	Palestine 1	Palestine	PAL	C	Others
1190328	Sinai 8	Egypt	EGY	C	Others
1190329	Dioseg 4			C	Others
1190330	Gaza 1	Egypt	EGY	C	Others
1190331	Brazil 1	Brazil	BRA	C	Others
1190332	Dioseg 1			C	Others
1190333	Dioseg 1			C	Others
1190334	Dioseg 3			C	Others
1190335	Dioseg 3			C	Others
1190336	Hungary 2	Hungary	HUN	A	European
1190337	Hungary 3	Hungary	HUN	C	European
1190338	Hungary 6	Hungary	HUN	C	European
1190339	Portugal 115	Portugal	PRT	C	European
1190340	Navarre 71	Spain	ESP	C	European
1190341	Leon 14	Spain	ESP	C	European
1190342	Navarre 23	Spain	ESP	C	European
1190343	Vizcaya 17	Spain	ESP	C	European
1190344	Navarre 74	Spain	ESP	C	European
1190345	Varna 39	Bulgaria	BGR	C	European
1190346	Varna 14	Bulgaria	BGR	C	European
1190347	Varna 30	Bulgaria	BGR	C	European
1190348	Varna 42	Bulgaria	BGR	C	European
1190349	Varna 25	Bulgaria	BGR	C	European
1190352	Sarajevo 8	Yugoslavia	YUG	C	European
1190353	Sarajevo 10	Yugoslavia	YUG	C	European
1190354	Sarajevo 3	Yugoslavia	YUG	C	European
1190355	Dalmatia 5	Yugoslavia	YUG	C	European
1190356	Dalmatia 5	Yugoslavia	YUG	C	European
1190357	Dalmatia 2	Yugoslavia	YUG	C	European
1190358	Dalmatia 4	Yugoslavia	YUG	C	European
1190359	Dalmatia 4	Yugoslavia	YUG	C	European
1190360	Belgrade 10	Yugoslavia	YUG	C	European
1190361	Belgrade 11	Yugoslavia	YUG	C	European
1190362	Belgrade 4	Yugoslavia	YUG	C	European
1190363	Belgrade 10	Yugoslavia	YUG	C	European
1190364	Belgrade 4	Yugoslavia	YUG	C	European
1190365	Belgrade 5	Yugoslavia	YUG	C	European
1190366	Belgrade 10	Yugoslavia	YUG	C	European
1190367	Varna 11	Bulgaria	BGR	C	European
1190368	Croatia 13	Yugoslavia	YUG	C	European
1190369	Croatia 10	Yugoslavia	YUG	C	European
1190370	Croatia 6	Yugoslavia	YUG	C	European
1190371	Croatia 16	Yugoslavia	YUG	C	European
1190372	Croatia 9	Yugoslavia	YUG	A	European
1190373	Persia 53	Iran	IRN	C	Others
1190374	Persia 66	Iran	IRN	C	Others
1190375	Persia 58	Iran	IRN	C	Others
1190376	Persia 65	Iran	IRN	C	Others
1190377	Persia 66	Iran	IRN	C	Others
1190378	Persia 67	Iran	IRN	C	Others
1190379	Persia 50	Iran	IRN	C	Others
1190380	Persia 78	Iran	IRN	C	Others
1190381	India 47	India	IND	C	Others
1190382	India 80	India	IND	C	Others
1190383	Salonika 8	Greece	GRC	C	European
1190384	Salonika 10	Greece	GRC	C	European
1190385	Barcelona 5	Spain	ESP	C	European
1190386	Leon 9	Spain	ESP	C	European
1190387	Mahon 5	Spain	ESP	C	European
1190388	Mahon 4	Spain	ESP	C	European
1190389	Portugal 38	Portugal	PRT	C	European
1190390	Portugal 57	Portugal	PRT	C	European
1190391	Portugal 55	Portugal	PRT	C	European
1190392	Portugal 23	Portugal	PRT	C	European
1190393	Portugal 23	Portugal	PRT	C	European
1190394	Portugal 63	Portugal	PRT	C	European
1190395	Portugal 91	Portugal	PRT	C	European
1190396	Portugal 77	Portugal	PRT	C	European
1190397	Portugal 41	Portugal	PRT	C	European
1190398	Palestine 3	Palestine	PAL	C	Others
1190399	China 34	China	CHN	C	Others
1190400	China 29	China	CHN	C	Others
1190401	Portugal 54	Portugal	PRT	C	European
1190402	Salonika 10	Greece	GRC	C	European
1190404	Persia 99	Iran	IRN	C	Others
1190405	Persia 123	Iran	IRN	C	Others
1190406	India 144	India	IND	C	Others
1190407	India 227	India	IND	C	Others
1190409	India 182	India	IND	C	Others
1190410	India 120	India	IND	C	Others
1190411	India 231	India	IND	C	Others
1190412	India 239	India	IND	C	Others
1190413	India 101	India	IND	C	Others
1190414	India 117	India	IND	C	Others
1190415	India 167	India	IND	C	Others
1190416	India 107	India	IND	C	Others
1190417	India 102	India	IND	C	Others
1190418	India 231	India	IND	C	Others
1190419	India 105	India	IND	C	Others
1190420	India 244	India	IND	C	Others
1190421	India 225	India	IND	C	Others
1190422	India 272	India	IND	C	Others
1190423	India 300	India	IND	C	Others
1190424	India 263	India	IND	C	Others
1190425	India 302	India	IND	C	Others
1190427	India 311	India	IND	C	Others
1190428	India 312	India	IND	C	Others
1190429	India 328	India	IND	C	Others
1190430	India 335	India	IND	C	Others
1190431	India 332	India	IND	C	Others
1190432	India 346	India	IND	C	Others
1190433	India 344	India	IND	C	Others
1190435	China Sh152	China	CHN	C	Others
1190436	China Sh108	China	CHN	C	Others
1190437	China Sh134	China	CHN	C	Others
1190438	China Sh211	China	CHN	C	Others
1190440	China Sh12	China	CHN	C	Others
1190441	China Sh124	China	CHN	C	Others
1190442	China Sh193	China	CHN	C	Others
1190443	China Sh194	China	CHN	C	Others
1190444	China Sh172	China	CHN	C	Others
1190445	China Sh208	China	CHN	C	Others
1190446	China Sh198	China	CHN	C	Others
1190447	China Sh204	China	CHN	C	Others
1190448	Rumania 4	Romania	ROM	C	European
1190449	Rumania 10	Romania	ROM	C	European
1190450	Rumania 14	Romania	ROM	C	European
1190451	Rumania 11	Romania	ROM	C	European
1190452	Afghanistan 51	Afghanistan	AFG	C	Others
1190453	Afghanistan 49	Afghanistan	AFG	C	Others
1190454	Afghanistan 52	Afghanistan	AFG	C	Others
1190455	Afghanistan 85	Afghanistan	AFG	C	Others
1190456	Afghanistan 44	Afghanistan	AFG	C	Others
1190457	Afghanistan 100	Afghanistan	AFG	C	Others
1190458	Afghanistan 29	Afghanistan	AFG	C	Others
1190459	Afghanistan 56	Afghanistan	AFG	A	Others
1190460	Afghanistan 82	Afghanistan	AFG	C	Others
1190461	Afghanistan 41	Afghanistan	AFG	C	Others
1190462	Afghanistan 17	Afghanistan	AFG	C	Others
1190463	Afghanistan 5	Afghanistan	AFG	C	Others
1190464	Afghanistan 2	Afghanistan	AFG	C	Others
1190465	Afghanistan 45	Afghanistan	AFG	C	Others
1190466	Afghanistan 3	Afghanistan	AFG	C	Others
1190467	Afghanistan 50	Afghanistan	AFG	C	Others
1190468	Afghanistan 46	Afghanistan	AFG	C	Others
1190469	Afghanistan 53	Afghanistan	AFG	C	Others
1190470	Afghanistan 55	Afghanistan	AFG	C	Others
1190471	Afghanistan 108	Afghanistan	AFG	C	Others
1190472	Afghanistan 107	Afghanistan	AFG	A	Others
1190473	Afghanistan 105	Afghanistan	AFG	C	Others
1190474	Afghanistan 109	Afghanistan	AFG	C	Others
1190475	Afghanistan 110	Afghanistan	AFG	C	Others
1190476	Afghanistan 66	Afghanistan	AFG	C	Others
1190477	Portugal 40	Portugal	PRT	C	European
1190478	Afghanistan 84	Afghanistan	AFG	C	Others
1190479	Poland 2	Poland	POL	C	European
1190480	Poland 12	Poland	POL	A	European
1190481	Poland 3	Poland	POL	C	European
1190482	Poland 8	Poland	POL	C	European
1190483	Poland 21	Poland	POL	A	European
1190484	Sardinia 4	Italy	ITA	C	European
1190485	Algeria 9	Algeria	DZA	C	Others
1190486	Armenia 3	USSR	SUN	C	European
1190487	Armenia 4	USSR	SUN	C	European
1190488	Armenia 5	USSR	SUN	C	European
1190489	Armenia 7	USSR	SUN	C	European
1190490	France 11	France	FRA	C	European
1190491	France 35	France	FRA	C	European
1190492	Navarre 43	Spain	ESP	A	European
1190493	Tunis 8	Tunisia	TUN	C	Others
1190494	Seville 22	Spain	ESP	C	European
1190495	Morocco 46	Morocco	MAR	C	Others
1190496	Morocco 30	Morocco	MAR	C	Others
1190497	Morocco 20	Morocco	MAR	C	Others
1190498	Smyrna 8	Turkey	TUR	C	Others
1190499	Smyrna 14	Turkey	TUR	C	Others
1190500	Iraq 51	Iraq	IRQ	C	Others
1190501	Iraq 56	Iraq	IRQ	C	Others
1190502	Burma 8	Burma	BUR	C	Others
1190503	Burma 5	Burma	BUR	C	Others
1190504	China 21	China	CHN	C	Others
1190505	Persia 18	Iran	IRN	C	Others
1190506	Persia 6	Iran	IRN	C	Others
1190507	Australia 10	Australia	AUS	C	Others
1190508	Salonika 8	Greece	GRC	C	European
1190509	Portugal 8	Portugal	PRT	C	European
1190510	Portugal 13	Portugal	PRT	C	European
1190511	India 43	India	IND	C	Others
1190512	India 44	India	IND	C	Others
1190513	Persia 39	Iran	IRN	C	Others
1190514	Persia 57	Iran	IRN	C	Others
1190515	Persia 125	Iran	IRN	C	Others
1190516	India 239	India	IND	C	Others
1190517	India 123	India	IND	C	Others
1190518	India 161	India	IND	C	Others
1190519	India 154	India	IND	C	Others
1190520	India 156	India	IND	C	Others
1190521	India 177	India	IND	C	Others
1190522	India 251	India	IND	C	Others
1190523	India 273	India	IND	C	Others
1190524	India 310	India	IND	C	Others
1190525	India 311	India	IND	C	Others
1190526	India 344	India	IND	C	Others
1190527	India 313	India	IND	C	Others
1190528	China Sh34	China	CHN	C	Others
1190529	Afghanistan 38	Afghanistan	AFG	C	Others
1190531	Navarre 56	Spain	ESP	C	European
1190532	Tunis 5	Tunisia	TUN	C	Others
1190533	Morocco 39	Morocco	MAR	C	Others
1190534	Morocco 55	Morocco	MAR	C	Others
1190535	Tunis 9	Tunisia	TUN	A	Others
1190536	Morocco 49	Morocco	MAR	C	Others
1190537	Tunis 11	Tunisia	TUN	C	Others
1190538	Tunis 11	Tunisia	TUN	C	Others
1190539	Navarre 11	Spain	ESP	C	European
1190540	Navarre 12	Spain	ESP	C	European
1190541	Navarre 8	Spain	ESP	C	European
1190542	Navarre 42	Spain	ESP	C	European
1190543	Navarre 18	Spain	ESP	C	European
1190544	Navarre 57	Spain	ESP	C	European
1190545	Navarre 7	Spain	ESP	C	European
1190546	Navarre 26	Spain	ESP	C	European
1190547	Navarre 28	Spain	ESP	C	European
1190548	Navarre 46	Spain	ESP	C	European
1190549	Navarre 7	Spain	ESP	C	European
1190550	Navarre 40	Spain	ESP	C	European
1190551	Navarre 22	Spain	ESP	C	European
1190552	Canary 4	Canary Islands	CRY	C	Others
1190553	Canary 1	Canary Islands	CRY	C	Others
1190554				C	Others
1190555	Seville 20	Spain	ESP	C	European
1190556	Canary 4	Canary Islands	CRY	C	Others
1190557	Canary 4	Canary Islands	CRY	C	Others
1190558	Canary 4	Canary Islands	CRY	C	Others
1190559	Seville 19	Spain	ESP	C	European
1190560	Greece 24	Greece	GRC	C	European
1190562	Greece 19	Greece	GRC	C	European
1190563	Crete 2	Crete	CRT	C	European
1190564	Greece 17	Greece	GRC	C	European
1190565	Greece 15	Greece	GRC	C	European
1190566	Greece 18	Greece	GRC	C	European
1190567	Greece 21	Greece	GRC	C	European
1190568	China 19	China	CHN	C	Others
1190569	Greece 27	Greece	GRC	C	European
1190570	Greece 4	Greece	GRC	C	European
1190571	Smyrna 13	Turkey	TUR	C	Others
1190572	Damascus 12		SYA	C	Others
1190573	Smyrna 3	Turkey	TUR	C	Others
1190574	Smyrna 8	Turkey	TUR	C	Others
1190576	Persia 8	Iran	IRN	C	Others
1190577	Persia 22	Iran	IRN	C	Others
1190578	Persia 15	Iran	IRN	C	Others
1190579	Persia 13	Iran	IRN	C	Others
1190580	Persia 8	Iran	IRN	C	Others
1190581	Persia 15	Iran	IRN	C	Others
1190582	China 1	China	CHN	C	Others
1190583	China 13	China	CHN	C	Others
1190584	China 19	China	CHN	C	Others
1190585	China 13	China	CHN	C	Others
1190586	China 13	China	CHN	C	Others
1190587	China 16	China	CHN	C	Others
1190588	China 16	China	CHN	C	Others
1190589	China 21	China	CHN	C	Others
1190590	Portugal 18	Portugal	PRT	C	European
1190591	Portugal 61	Portugal	PRT	C	European
1190592	Portugal 76	Portugal	PRT	C	European
1190593	Portugal 74	Portugal	PRT	C	European
1190594	Portugal 35	Portugal	PRT	C	European
1190595	Portugal 104	Portugal	PRT	C	European
1190596	Portugal 110	Portugal	PRT	C	European
1190597	Portugal 46	Portugal	PRT	C	European
1190598	Portugal 34	Portugal	PRT	C	European
1190599	Portugal 89	Portugal	PRT	C	European
1190600	Valencia 18	Spain	ESP	C	European
1190602	Leon 15	Spain	ESP	C	European
1190603	Navarre 63	Spain	ESP	C	European
1190604	Navarre 74	Spain	ESP	C	European
1190605	Salonika 1	Greece	GRC	C	European
1190606	Salonika 10	Greece	GRC	C	European
1190607	Belgrade 10	Yugoslavia	YUG	C	European
1190608	Croatia 3	Yugoslavia	YUG	C	European
1190609	Dalmatia 5	Yugoslavia	YUG	C	European
1190610	Sarajevo 7	Yugoslavia	YUG	C	European
1190611	Sarajevo 2	Yugoslavia	YUG	C	European
1190612	Croatia 17	Yugoslavia	YUG	C	European
1190613	Belgrade 6	Yugoslavia	YUG	C	European
1190614	Belgrade 1	Yugoslavia	YUG	C	European
1190615	Croatia 9	Yugoslavia	YUG	C	European
1190616	Croatia 19	Yugoslavia	YUG	C	European
1190617	Croatia 19	Yugoslavia	YUG	C	European
1190618	Belgrade 10	Yugoslavia	YUG	C	European
1190619	Sarajevo 16	Yugoslavia	YUG	C	European
1190620	Croatia 10	Yugoslavia	YUG	C	European
1190621	Varna 20	Bulgaria	BGR	C	European
1190622	Varna 29	Bulgaria	BGR	C	European
1190623	Varna 14	Bulgaria	BGR	C	European
1190624	Varna 17	Bulgaria	BGR	C	European
1190625	Persia 39	Iran	IRN	C	Others
1190626	Persia 56	Iran	IRN	C	Others
1190627	Persia 45	Iran	IRN	C	Others
1190628	Persia 55	Iran	IRN	C	Others
1190629	Persia 79	Iran	IRN	C	Others
1190630	Persia 56	Iran	IRN	C	Others
1190631	Persia 79	Iran	IRN	C	Others
1190632	Persia 52	Iran	IRN	C	Others
1190633	India (87??)	India	IND	C	Others
1190634	Hungary 2	Hungary	HUN	C	European
1190635	Hungary 4	Hungary	HUN	C	European
1190636	Tunis 18	Tunisia	TUN	C	Others
1190637	Smyrna 17	Turkey	TUR	C	Others
1190638	Crete 8	Crete	CRT	C	European
1190639	Crete 7	Crete	CRT	C	European
1190640	Persia 131	Iran	IRN	C	Others
1190641	India 142	India	IND	C	Others
1190642	India 255	India	IND	C	Others
1190643	India 163	India	IND	C	Others
1190644	India 168	India	IND	C	Others
1190645	India 204	India	IND	C	Others
1190646	India 281	India	IND	C	Others
1190647	China Sh130	China	CHN	A	Others
1190648	China Sh151	China	CHN	C	Others
1190649	China Sh120	China	CHN	C	Others
1190650	China Sh231	China	CHN	C	Others
1190651	China Sh244	China	CHN	A	Others
1190652	China Sh107	China	CHN	C	Others
1190653	China Sh96	China	CHN	C	Others
1190654	China Sh9	China	CHN	C	Others
1190655	China Sh59	China	CHN	C	Others
1190656	China Sh222	China	CHN	C	Others
1190657	China Sh222	China	CHN	C	Others
1190658	China Sh216	China	CHN	C	Others
1190659	China Sh215	China	CHN	C	Others
1190660	China Sh241	China	CHN	C	Others
1190661	USSR 1	USSR	SUN	C	European
1190662	Rumania 3	Romania	ROM	C	European
1190663	Rumania 12	Romania	ROM	C	European
1190664	Afghanistan 46	Afghanistan	AFG	C	Others
1190665	Afghanistan 23	Afghanistan	AFG	C	Others
1190666	Afghanistan 18	Afghanistan	AFG	C	Others
1190667	Afghanistan 32	Afghanistan	AFG	C	Others
1190668	Belgrade 9	Yugoslavia	YUG	C	European
1190669	China 12	China	CHN	A	Others
1190670	Poland 9	Poland	POL	C	European
1190671	Armenia 9	USSR	SUN	C	European
1190672	Poland 17	Poland	POL	C	European
1190673	Armenia 8	USSR	SUN	C	European
1190674	Iraq 29	Iraq	IRQ	C	Others
1190675	Tunis 9	Tunisia	TUN	C	Others
1190676	Tunis 23	Tunisia	TUN	C	Others
1190677	Valencia 1	Spain	ESP	C	European
1190678	Persia 24	Iran	IRN	C	Others
1190679	Persia 24	Iran	IRN	C	Others
1190680	Italy 29	Italy	ITA	C	European
1190681	Persia 8	Iran	IRN	C	Others
1190682	Crete 3	Crete	CRT	C	European
1190683	Navarre 17	Spain	ESP	C	European
1190684	Persia 65	Iran	IRN	C	Others
1190685	Seville 20	Spain	ESP	C	European
1190686	Morocco 28	Morocco	MAR	C	Others
1190687	Tunis 10	Tunisia	TUN	C	Others
1190688	Navarre 44	Spain	ESP	C	European
1190689	Seville 27	Spain	ESP	C	European
1190690	Greece 21	Greece	GRC	C	European
1190691	Greece 21	Greece	GRC	C	European
1190692	India 44	India	IND	C	Others
1190693	Iraq 26	Iraq	IRQ	C	Others
1190694	India 39	India	IND	C	Others
1190695	China 29	China	CHN	C	Others
1190696	India 115	India	IND	C	Others
1190697	India 191	India	IND	C	Others
1190698	China Sh2	China	CHN	C	Others
1190699	China Sh8	China	CHN	C	Others
1190700	China Sh10	China	CHN	C	Others
1190701	Persia 51	Iran	IRN	C	Others
1190702	Persia 110	Iran	IRN	C	Others
1190703	China Sh22	China	CHN	C	Others
1190704	Persia 28	Iran	IRN	C	Others
1190705	Persia 17	Iran	IRN	C	Others
1190706	India 114	India	IND	C	Others
1190707	India 324	India	IND	C	Others
1190708	India 158	India	IND	C	Others
1190710	India 199	India	IND	A	Others
1190711	India 115	India	IND	C	Others
1190712	India 223	India	IND	C	Others
1190713	India 164	India	IND	C	Others
1190714	India 316	India	IND	C	Others
1190715	India 269	India	IND	A	Others
1190716	India 316	India	IND	A	Others
1190717	China Sh128	China	CHN	A	Others
1190718	China Sh164	China	CHN	C	Others
1190719	China Sh126	China	CHN	C	Others
1190720	China Sh146	China	CHN	C	Others
1190721	China Sh166	China	CHN	C	Others
1190722	China Sh154	China	CHN	A	Others
1190723	Afghanistan 65	Afghanistan	AFG	A	Others
1190724	India 265	India	IND	A	Others
1190725	China Sh57	China	CHN	C	Others
1190726	China Sh102	China	CHN	A	Others
1190727	China Sh21	China	CHN	C	Others
1190728	Iraq 37	Iraq	IRQ	C	Others
1190729	Persia 114	Iran	IRN	C	Others
1190730	India 318	India	IND	C	Others
1190731	India 116	India	IND	C	Others
1190732	India 116	India	IND	C	Others
1190733	Azerbaijan-Persia W73332	Iran	IRN	C	Others
1190734	East USSR W94557	USSR	SUN	C	European
1190735	Algeria 33	Algeria	DZA	C	Others
1190736	Caucasus W8528	USSR	SUN	C	European
1190737	Italy W106819	Italy	ITA	A	European
1190738	Turkestan W84525	USSR	SUN	A	European
1190739	India 2	India	IND	A	Others
1190740	Siberia W94421	USSR	SUN	A	European
1190741	Afghanistan 93	Afghanistan	AFG	C	Others
1190742	Algeria 35	Algeria	DZA	C	Others
1190743	Yenisei W43319	USSR	SUN	C	European
1190744	Turkestan 2	India	IND	A	Others
1190745	Irkutsk W43323	USSR	SUN	C	European
1190746	Azerbaijan W73337	USSR	SUN	C	European
1190747	Abyssinia AV12.4	Ethiopia	ETH	C	Others
1190748	Armenia W73331	USSR	SUN	C	European
1190749	Siberia W4134	USSR	SUN	A	European
1190750	Ukraine W94452	USSR	SUN	A	European
1190751	Azerbaijan W1355	USSR	SUN	A	European
1190752	Caucasus W2397	USSR	SUN	C	European
1190753	Don W94435	USSR	SUN	C	European
1190754	USSR W94454	USSR	SUN	A	European
1190755	Crimea W94465	USSR	SUN	C	European
1190756	Italy W6714	Italy	ITA	A	European
1190757	Italy W7344	Italy	ITA	A	European
1190758	Italy W8298	Italy	ITA	C	European
1190760	Armenia W94379	USSR	SUN	C	European
1190761	Caucasus W8529	USSR	SUN	C	European
1190762	Algeria 37A	Algeria	DZA	C	Others
1190763	Turkestan 5	India	IND	C	Others
1190764	Turkestan 1	India	IND	A	Others
1190765	Siberia W5489	USSR	SUN	A	European
1190766	Algeria 31	Algeria	DZA	A	Others
1190767	Armenia W94374	USSR	SUN	C	European
1190768	Turkestan 1	India	IND	C	Others
1190769	Algeria 18	Algeria	DZA	C	Others
1190770	Irkutsk W43322	USSR	SUN	C	European
1190771	Irkutsk W43325	USSR	SUN	A	European
1190772	Yenisei W43320	USSR	SUN	C	European
1190773	Georgia W57143	USSR	SUN	C	European
1190774	Abyssinia AV15.1	Ethiopia	ETH	C	Others
1190775	Georgia W57164	USSR	SUN	C	European
1190776	Georgia W57173	USSR	SUN	A	European
1190777	Finland 3	Finland	FIN	A	European
1190778	Algeria W8456	Italy	ITA	A	European
1190779	Siberia W6928	USSR	SUN	A	European
1190780	USSR W94457	USSR	SUN	C	European
1190781	USSR W94455	USSR	SUN	A	European
1190782	Ukraine W94472	USSR	SUN	A	European
1190783	Georgia W7111	USSR	SUN	C	European
1190784	Italy W106825	Italy	ITA	C	European
1190786	Armenia W94380	USSR	SUN	C	European
1190787	Caucasus W8567-2	USSR	SUN	C	European
1190788	Turkestan W84528	USSR	SUN	C	European
1190789	Turkestan 3	USSR	SUN	C	European
1190790	Caucasus W94668	USSR	SUN	C	European
1190792	Georgia W57156	USSR	SUN	C	European
1190793	Azerbaijan W73314	USSR	SUN	C	European
1190794	USSR W61101	USSR	SUN	C	European
1190795	Turkestan W84523	USSR	SUN	C	European
1190796	Volga W94593	USSR	SUN	A	European
1190797	Armenia W94349	USSR	SUN	C	European
1190798	Armenia W94377	USSR	SUN	C	European
1190799	Georgia W57149	USSR	SUN	A	European
1190800	Ukraine W94508	USSR	SUN	A	European
1190801	Armenia W94373	USSR	SUN	A	European
1190802	Georgia W57180	USSR	SUN	A	European
1190803	India 5	India	IND	C	Others
1190804	Georgia W94675	USSR	SUN	A	European
1190805	Armenia W94367	USSR	SUN	C	European
1190806	Italy W4808	Italy	ITA	C	European
1190807	USSR W94433	USSR	SUN	C	European
1190808	Caucasus W8559	USSR	SUN	C	European
1190809	Turkestan W84527	USSR	SUN	C	European
1190810	Turkestan W84532	USSR	SUN	C	European
1190811	Algeria W7558	Tunisia	TUN	A	Others
1190812	China 4	China	CHN	C	Others
1190813	India 133	India	IND	C	Others
1190814	Algeria W4578	Tunisia	TUN	C	Others
1190815				C	Others
1190816	Italy W8457	Italy	ITA	A	European
1190817	Chinese-1 China 21	China	CHN	C	Others
1190818	Chinese-2 China 4	China	CHN	C	Others
1190819	Chinese-3 China 4	China	CHN	A	Others
1190820	Chinese-4 China 4	China	CHN	C	Others
1190821	Chinese-5 China 4	China	CHN	A	Others
1190822	Chinese-6 China 11	China	CHN	A	Others
1190823	Chinese-7 China 2	China	CHN	A	Others
1190824	Chinese-8 China 4	China	CHN	C	Others
1190825	Chinese-9 China 4	China	CHN	C	Others
1190826	Chinese-11 China 15	China	CHN	C	Others
1190827	Chinese-12 China 4	China	CHN	C	Others
1190828	Chinese-13 China 4	China	CHN	C	Others

## Sheet: Table S3
Table S3: Classification of HapMap lines according to Phs-A1 and TaMKK3-A haplotypes
Haplotype	No of Lines	Lines names	TaMKK3-A_Hap
1	19	Opata, Pbw343, Clear_white, Vorobey, Klein_chamaco, Pavon, Acc5, PI349512, Hidhab, PI477870, Chakwat86, Berkut, PI192569, Utmost, PI166180, Marquis, Neepawa, PI565213 and PI382150	HapA
2	2	Alabasskaja and PI177943	HapA
3	5	102, Rac875, Acc2, Cham6 and Sel_49-2914_H1096	HapA
4	4	Chinese Spring, PI445736, 407-IV_60 and 93	HapB
5	1	PI82469	HapB
6	2	PI8813 and PI470817	HapB
7	5	Estacao, Dharwar_dry, PI366716, Truman and PI262611	HapB
8	3	Acc1, Acc3 and Acc4	HapA
9	1	PI481923	HapB
10	3	Rialto, PI481718, and AC_Barrie	HapC
11	3	PI222669, PI210945 and PI406517	HapC
12	5	Avalon, Taxi, PI185715, PI166333 and PI153785	HapC
13	1	PI278297	HapC
14	4	W7984, PI366905, 403 and PI245368,	HapD

## Sheet: Table S4
Table S4: KASP markers designed for haplotype analysis of Phs-A1 interval
Primer_No	Genes	Marker	SNP	chromosome	total_contigs	contig_regions	SNP_type	A (Ref Allele Primer)*	B (Alt Allele Primer)*	common	primer_type	orientation	A_TM	B_TM	common_TM	selected_from	product_size
Primer816 (†)	TaMKK3-A	4AL_3844919_137	C51A	4A	3	IWGSC_CSS_4AL_scaff_3844919:87-187|IWGSC_CSS_5DL_scaff_4496080:4718-4818|IWGSC_CSS_5BL_scaff_10925529:1515-1615	non-homoeologous	aatttttgcTtcGcccttAagG	aatttttgcTtcGcccttAagT	catagagatctaaagccagcAaatT	chromosome_semispecific	reverse	58.075	57.399	57.492	second	57
Primer817	ASC1-Like	4AL_5621077_266	G51A	4A	1	IWGSC_CSS_4AL_scaff_5621077:216-316	non-homoeologous	ggtccatcgtactcgcaaaaC	ggtccatcgtactcgcaaaaT	atggactgttctgggcaaca	chromosome_nonspecific	reverse	59.607	58.723	59.522	second	55
Primer821	LRR2	4AL_7158475_4203	G51A	4A	1	IWGSC_CSS_4AL_scaff_7158475:4153-4253	non-homoeologous	aacagttccgggcatgctC	aacagttccgggcatgctT	aggacatgacggcacatgtt	chromosome_nonspecific	reverse	60.676	60.229	59.963	second	95
Primer825	ERF_C	4AL_7064804_6018	C51T	4A	2	IWGSC_CSS_4AL_scaff_7064804:5968-6068|IWGSC_CSS_5DL_scaff_4604745:2730-2788	non-homoeologous	gctgcatgcaattgaggtC	gctgcatgcaattgaggtT	cgAcCGgatCTCACcaCG	chromosome_semispecific	forward	57.659	57.173	59.898	second	60
Primer829	PM19-A1	4AL_7123764_2216	T51C	4A	3	IWGSC_CSS_4AL_scaff_7123764:2166-2266|IWGSC_CSS_5BL_scaff_10924933:19991-20061|IWGSC_CSS_5DL_scaff_4538218:1175-1252	homoeologous	agcggcgccaccatgttA	agcggcgccaccatgttG	CCaagaagaaACgGGaGCA	chromosome_semispecific	reverse	62.403	NA	57.677	first+	57
Primer837	PM19-A2	7174272_4al_20841	G51T	4A	3	IWGSC_CSS_4AL_scaff_7123764:2264-2364|IWGSC_CSS_5DL_scaff_4495927:7314-7414|IWGSC_CSS_5BL_scaff_10924933:11872-11972	non-homoeologous	cacttcatcaacggcctcaC	cacttcatcaacggcctcaA	gaggaagtagaaggtggcgc	chromosome_nonspecific	reverse	59.201	58.477	60.46	second	66
Primer839	PP1-Like	7159962_4al_713	T51C	4A	1	IWGSC_CSS_4AL_scaff_7159962:663-763	non-homoeologous	ggctattgctattctggtgtgT	ggctattgctattctggtgtgC	ttggaaaggcgtcgtgctaa	chromosome_nonspecific	forward	58.454	59.708	60.25	second	57
	* Note that appropriate tails need to be added to the A and B primers
	† The TaMKK3-A marker in based on the same polymorphic position as the assay in the Materials and methods. However, the exact primer sequence is slighly longer in the 5' end since these primers were designed with PolyMarker. Both sets of assays (here and in the Methods section) provide equivalent results, have proved robust in our KASP assays, and can be used for marker assisted selection by bree…

## Sheet: Table S5
Table S5: Haplotype map of the Gediflux Collection
HapMap	Line	Country	Year	4AL_7159962-713	4AL_3844919-137 (TaMKK3-A)	4AL_5621077-266	4AL_7064804-6018	4AL_7158475-4203	4AL_7174272-20841	4AL_7123764-2216
H1/H2	ability	GBR		T	A	G	C	G	G	T
H1/H2	alcier			T	A	G	C	G	G	T
H1/H2	Almus	DEU	1973	T	A	G	C	G	G	T
H1/H2	Altria	FRA	1995	T	A	G	C	G	G	T
H1/H2	Anja	DNK	1981	T	A	G	C	G	G	T
H1/H2	Apollo (D)	DEU		T	A	G	C	G	G	T
H1/H2	Aquila	GBR	1972	T	A	G	C	G	G	T
H1/H2	catamaran	FRA	1995	T	A	G	C	G	G	T
H1/H2	Cézanne	FRA	1997	T	A	G	C	G	G	T
H1/H2	Courtôt	FRA	1974	T	A	G	C	G	G	T
H1/H2	diablo	GBR	1990	T	A	G	C	G	G	T
H1/H2	Eroica II	SWE	1951	T	A	G	C	G	G	T
H1/H2	Festival	FRA	1989	T	A	G	C	G	G	T
H1/H2	Fidel	FRA	1978	T	A	G	C	G	G	T
H1/H2	Flair	DEU	1996	T	A	G	C	G	G	T
H1/H2	Flair Eigeno Nachbau			T	A	G	C	G	G	T
H1/H2	Florida	DEU	1985	T	A	G	C	G	G	T
H1/H2	Folke	SWE	1981	T	A	G	C	G	G	T
H1/H2	galliard	GBR	0	T	A	G	C	G	G	T
H1/H2	Hildur	SWE	1976	T	A	G	C	G	G	T
H1/H2	Holme	SWE	1972	T	A	G	C	G	G	T
H1/H2	Ikarus	AUT	1983	T	A	G	C	G	G	T
H1/H2	Kosack	SWE	1984	T	A	G	C	G	G	T
H1/H2	lancelot	FRA	1988	T	A	G	C	G	G	T
H1/H2	Muck	DEU	1962	T	A	G	C	G	G	T
H1/H2	Odin	SWE	1949	T	A	G	C	G	G	T
H1/H2	Okapi	DEU	1978	T	A	G	C	G	G	T
H1/H2	Palur	DEU	1986	T	A	G	C	G	G	T
H1/H2	profi	GBR	0	T	A	G	C	G	G	T
H1/H2	Rabe	DEU	1962	T	A	G	C	G	G	T
H1/H2	ritz			T	A	G	C	G	G	T
H1/H2	Roi Albert	DEU	1949	T	A	G	C	G	G	T
H1/H2	sarek	SWE	1992	T	A	G	C	G	G	T
H1/H2	sennet	FRA	1993	T	A	G	C	G	G	T
H1/H2	Silvius	AUT	1995	T	A	G	C	G	G	T
H1/H2	Starke II (known as Starke 2)	SWE	1968	T	A	G	C	G	G	T
H1/H2	Stava	SWE	1995	T	A	G	C	G	G	T
H1/H2	Svale	SWE	1956	T	A	G	C	G	G	T
H1/H2	Talent	FRA	1973	T	A	G	C	G	G	T
H1/H2	Thor	SWE	1961	T	A	G	C	G	G	T
H1/H2	Virtus	SWE	1945	T	A	G	C	G	G	T
H1/H2	Vuka	DEU	1975	T	A	G	C	G	G	T
H1/H2	Walde	SWE	1945	T	A	G	C	G	G	T
H1/H2	William	SWE	1979	T	A	G	C	G	G	T
H1/H2	Zentos	DEU	1989	T	A	G	C	G	G	T
H1/H2	Meridien	SWE	1993	T	-	G	C	G	G	T
H1/H2	Tassilo (Tassilio)	DEU	1930	T	A	G	C	G	G	T
H3	access	GBR	2002	T	A	G	T	G	G	T
H3	Agron	DEU		T	A	G	T	G	G	T
H3	Armada (known as Armanda)	GBR	1978	T	A	G	T	G	G	T
H3	Aztec	FRA	1994	T	A	G	T	G	G	T
H3	beaufort	GBR	1993	T	A	G	T	G	G	T
H3	Beaver	GBR	1989	T	A	G	T	G	G	T
H3	Bledor	BEL	1946	T	A	G	T	G	G	T
H3	boxer	GBR	1987	T	A	G	T	G	G	T
H3	Brigadier	GBR	1992	T	A	G	T	G	G	T
H3	brutus	GBR	1997	T	A	G	T	G	G	T
H3	Buchan	GBR	1998	T	A	G	T	G	G	T
H3	Calif	DEU	1983	T	A	G	T	G	G	T
H3	Camp Rémy	FRA	1980	T	A	G	T	G	G	T
H3	captor	DEU		T	A	G	T	G	G	T
H3	Carstens 5	DEU	1921	T	A	G	T	G	G	T
H3	Carstens 6	DEU	1940	T	A	G	T	G	G	T
H3	Charger	GBR	1992	T	A	G	T	G	G	T
H3	chianti	GBR, ITL	1996	T	A	G	T	G	G	T
H3	clove	GBR	1992	T	A	G	T	G	G	T
H3	corsaire	FRA	1994	T	A	G	T	G	G	T
H3	Cyrano	DEU, FRA	1970, 1994	T	A	G	T	G	G	T
H3	Danubius	AUT	1974	T	A	G	T	G	G	T
H3	dorby	FRA	1987	T	A	G	T	G	G	T
H3	Ebersbacher Weiss	DEU	1936	T	A	G	T	G	G	T
H3	Eroica	SWE	1942	T	A	G	T	G	G	T
H3	Ertus	SWE	1953	T	A	G	T	G	G	T
H3	Felix	DEU	1961	T	A	G	T	G	G	T
H3	Flame	GBR	1995	T	A	G	T	G	G	T
H3	gondola	GBR		T	A	G	T	G	G	T
H3	hanno	DEU, DNK	1963, 1990	T	A	G	T	G	G	T
H3	harrier	GBR	1998	T	A	G	T	G	G	T
H3	Haven	GBR	1988	T	A	G	T	G	G	T
H3	Helge	SWE	1980	T	A	G	T	G	G	T
H3	Hochland	DEU	1955	T	A	G	T	G	G	T
H3	Hubertusweizen			T	A	G	T	G	G	T
H3	Hybrid 46	GBR	1946	T	A	G	T	G	G	T
H3	Jarl	SWE	1925	T	A	G	T	G	G	T
H3	Juliana	NLD	1921	T	A	G	T	G	G	T
H3	Kador	FRA	1979	T	A	G	T	G	G	T
H3	Lovink (Lovenk)	NLD	1932	T	A	G	T	G	G	T
H3	Lutin	FRA	1974	T	A	G	T	G	G	T
H3	madrigal	GBR	1995	T	A	G	T	G	G	T
H3	Mahndorfer Tempo (known as Mahndorfer)	DEU	1948	T	A	G	T	G	G	T
H3	mantle	GBR		T	A	G	T	G	G	T
H3	Maris Freeman	GBR	1974	C	A	G	T	G	T	T
H3	Mendel (known as Mendal)			T	A	G	T	G	G	T
H3	Minister	BEL	1947	T	A	G	T	G	G	T
H3	Mironowskaja Jubilejnaja (Mironovskaja 50)			T	A	G	T	G	G	T
H3	Mission	GBR	1982	T	A	G	T	G	G	T
H3	Multiweiss	AUT	1966	T	A	G	T	G	G	T
H3	newhaven	GBR	1992	T	A	G	T	G	G	T
H3	raleigh	GBR	1996	T	A	G	T	G	G	T
H3	reaper	GBR	1996	T	A	G	T	G	G	T
H3	Redman	GBR	1939	T	A	G	T	G	G	T
H3	rhino	GBR		-	A	G	T	G	-	T
H3	Rimpaus Bastard 2	DEU	1939	T	A	G	T	G	G	T
H3	Ritzlhofer Neu	AUT	1955	T	A	G	T	G	G	T
H3	Rufus	BEL	1965	T	A	G	T	G	G	T
H3	Salzmunder Standard	DEU	1930	T	A	G	T	G	G	T
H3	samson	GBR	1993	T	A	G	T	G	G	T
H3	Savannah	GBR	1998	T	A	G	T	G	G	T
H3	saxon	GBR		-	A	G	T	G	-	T
H3	Schreibers Sturmweizen	DEU	1949	T	A	G	T	G	G	T
H3	semper	NLD	1998	T	A	G	T	G	G	T
H3	sirius	DEU	1969	T	A	G	T	G	G	T
H3	spry	GBR	1992	-	A	G	T	G	-	T
H3	Staring	NLD	1930	T	A	G	T	G	G	T
H3	Starke	SWE	1959	T	A	G	T	G	G	T
H3	Steadfast	GBR	1952	T	A	G	T	G	G	T
H3	Strubes Dickkopf 2	DEUDEU	1943	T	A	G	T	G	G	T
H3	Terra	RUS:Rostov	2006	T	A	G	T	G	-	T
H3	thunder	GBR	1993	T	A	G	T	G	G	T
H3	tjalk	NLD		T	A	G	T	G	G	T
H3	tomo	GBR		T	A	G	T	G	G	T
H3	torch	GBR		T	A	G	T	G	G	T
H3	toucan			T	A	G	T	G	G	T
H3	turpin	GBR	1991	T	A	G	T	G	G	T
H3	voyage	FRA	1985	T	A	G	T	G	G	T
H3	Warden	GBR	1952	T	A	G	T	G	G	T
H3	wasp	GBR	1990	T	A	G	T	G	G	T
H3	welton	GBR	1992	T	A	G	T	G	G	T
H3	Carstens 8	DEU	1952	T	-	G	T	G	G	T
H4	bandit	GBR	1993	T	C	G	C	G	G	T
H4	Chinese Spring	CHN		T	C	G	C	G	G	T
H4	stallion			T	C	G	C	G	G	T
H5/H7	Cadenza	GBR	1992	T	C	G	C	A	G	C
H5/H7	Dr. Lassers Dickkopf	AUT	1950	T	C	G	C	A	G	C
H5/H7	Erla Kolben	AUT	1961	T	C	G	C	A	G	C
H5/H7	Expert	AUT	1986	T	C	G	C	A	G	C
H5/H7	Extrem	AUT	1967	T	C	G	C	A	G	C
H5/H7	Faktor	DEU	1987	T	C	G	C	A	G	C
H5/H7	Glicevka			T	C	G	C	A	G	C
H5/H7	Loosdorfer Austro Bankut Grannen	AUT	1959	T	C	G	C	A	G	C
H5/H7	Mikon	DEU	1988	T	C	G	C	A	G	C
H5/H7	Miras	DEU	1984	T	C	G	C	A	G	C
H5/H7	Mironowskaja 808 (Mironovskaja 808)			T	C	G	C	A	G	C
H5/H7	Renan	FRA	1989	T	C	G	C	A	G	C
H5/H7	Stamm 101	AUT	1951	T	C	G	C	A	G	C
H5/H7	Tschermaks Weisser Begrannter Marchfelder	AUT	1960	T	C	G	C	A	G	C
H5/H7	woodstock	GBR	1992	T	C	G	C	A	G	C
H5/H7	Skandia IIIB (known as Scandia 3)	SWE	1955	T	C	G	C	A	G	C
H5/H7	XI 19			-	C	G	C	A	-	C
H6	trafalgar			T	C	G	C	A	G	T
H8	Admonter	AUT	1959	T	A	G	T	A	G	C
H8	Alcedo	DEU	1974	T	A	G	T	A	G	C
H8	apostle	GBR	1980	T	A	G	T	A	G	C
H8	banner	GBR	1972	T	A	G	T	A	G	C
H8	Beauchamp	FRA	1978	T	A	G	T	A	G	C
H8	biscay	GBR	1999	T	A	G	T	A	G	C
H8	Borenos	DEU	1987	T	A	G	T	A	G	C
H8	Bounty	GBR	1979	T	A	G	T	A	G	C
H8	Brock	GBR	1985	T	A	G	T	A	G	C
H8	bryden	GBR	1997	T	A	G	T	A	G	C
H8	Capitaine	BEL	1982	T	A	G	T	A	G	C
H8	Capo	AUT	1989	T	A	G	T	A	G	C
H8	Celesta	BEL	1979	T	A	G	T	A	G	C
H8	Cleo	NLD	1961	T	A	G	T	A	G	C
H8	Compal	DEU	1981	T	A	G	T	A	G	C
H8	contour			T	A	G	T	A	G	C
H8	Contra	DEU	1990	T	A	G	T	A	G	C
H8	Criewener 192	DEU	1937	T	A	G	T	A	G	C
H8	David	AUT	1979	T	A	G	T	A	G	C
H8	Diplomat	DEU	1966	-	A	G	T	A	-	C
H8	emblem	GBR		T	A	G	T	A	G	C
H8	erland	SWE	1980	T	A	G	T	A	G	C
H8	Fanal	DEU	1953	T	A	G	T	A	G	C
H8	Flevina	NLD	1964	T	A	G	T	A	G	C
H8	Galahad	GBR	1983	T	A	G	T	A	G	C
H8	galatea	GBR	1997	T	A	G	T	A	G	C
H8	Gawain	GBR	1985	T	A	G	T	A	G	C
H8	Georg	AUT	1992	T	A	G	T	A	G	C
H8	Greif	DEU	1989	T	A	G	T	A	G	C
H8	Heine 4			T	A	G	T	A	G	C
H8	Heine 7			T	A	G	T	A	G	C
H8	Hornet	GBR	1986	T	A	G	T	A	G	C
H8	Hunter	GBR	1991	T	A	G	T	A	G	C
H8	Ibis (D)	DEU	1991	T	A	G	T	A	G	C
H8	Ibis (NL)			T	A	G	T	A	G	C
H8	Isengrain	FRA	1997	T	A	G	T	A	G	C
H8	Kontrast	DEU	1990	T	A	G	T	A	G	C
H8	Kormoran	DEU	1960	T	A	G	T	A	G	C
H8	Kranich	DEU	1969	T	A	G	T	A	G	C
H8	kronjuwel	DEU	1981	T	A	G	T	A	G	C
H8	Leda			T	A	G	T	A	G	C
H8	Lely	NLD	1970	T	A	G	T	A	G	C
H8	Lindos	DEU	1993	T	A	G	T	A	G	C
H8	mandate	GBR	1989	T	A	G	T	A	G	C
H8	Norda	BEL	1965	T	A	G	T	A	G	C
H8	Oenus	AUT	1977	T	A	G	T	A	G	C
H8	patience	GBR	1986	T	A	G	T	A	G	C
H8	Pegassos	DEU	1996	T	A	G	T	A	G	C
H8	Pepital	NLD	1989	T	A	G	T	A	G	C
H8	Pilot(GB)	GBR	1958	T	A	G	T	A	G	C
H8	poet	GBR	1985	T	A	G	T	A	G	C
H8	Pontus	AUT	1981	T	A	G	T	A	G	C
H8	Poros	DEU	1966	T	A	G	T	A	G	C
H8	Probstdorfer Stabil	AUT	1963	T	A	G	T	A	G	C
H8	Récital	FRA	1986	T	A	G	T	A	G	C
H8	record	AUT	1958	T	A	G	T	A	G	C
H8	Regent	AUT	1972	T	A	G	T	A	G	C
H8	renard	GBR	1983	T	A	G	T	A	G	C
H8	rocket	GBR		T	A	G	T	A	G	C
H8	Sperber	DEU	1982	T	A	G	T	A	G	C
H8	stag	GBR		T	A	G	T	A	G	C
H8	Svalov 0987	SWE	1950	T	A	G	T	A	G	C
H8	Svalov Kronen	SWE		T	A	G	T	A	G	C
H8	Tadorna	NLD	1966	T	A	G	T	A	G	C
H8	Tambor	DEU	1966	T	A	G	T	A	G	C
H8	tandem	USA:South-Dakota	1997	T	A	G	T	A	G	C
H8	tara		1987	-	A	G	T	A	-	C
H8	Taras	DEU	1982	T	A	G	T	A	G	C
H8	tessa	FRA		T	A	G	T	A	G	C
H8	Toronto	DEU	1990	T	A	G	T	A	G	C
H8	trend	DEU	1999	T	A	G	T	A	G	C
H8	Triumph (A)	AUT	1960	T	A	G	T	A	G	C
H8	Triumph (NL)			T	A	G	T	A	G	C
H8	Urban	DEU	1981	T	A	G	T	A	G	C
H8	Werla	DEU	1950	T	A	G	T	A	G	C
H8	Eros	DEU	1958	T	A	G	T	A	G	C
H8	Virgo	SWE	1968	T	A	G	T	A	G	C
H10	adroit	GBR	1992	C	C	A	C	A	G	C
H10	caxton	GBR	1992	C	C	A	C	A	G	C
H10	Genesis	FRA	1992	C	C	A	C	A	G	C
H10	Hereward	GBR	1989	C	C	A	C	A	G	C
H10	Holdfast	GBR	1936	-	C	A	C	A	G	C
H10	Moulin	GBR,FRA	1985	C	C	A	C	A	G	C
H10	pistol	GBR	1997	C	C	A	C	A	G	C
H10	rialto	GBR	1993	C	C	A	C	A	G	C
H10	Spark	GBR	1991	C	C	A	C	A	G	C
H10	spice	GBR	0	C	C	A	C	A	G	C
H10	Torfrida	GBR	1992	C	C	A	C	A	G	C
H10	veritas	GBR	1990	C	C	A	C	A	G	C
H10	Gamin	FRA	1975	C	C	A	C	A	G	C
H11	Fakir	DEU	1970	C	C	A	C	A	G	T
H11	Orlando	DEU	1970	C	C	A	C	A	G	T
H11	Pernel	FRA	1983	C	C	A	C	A	G	T
H11	Regina	ITA	1962	C	C	A	C	A	G	T
H11	rubens	FRA	1995	C	C	A	C	A	G	T
H11	Scipion	FRA	1981	-	C	A	C	A	G	T
H11	tilburi	FRA	1995	C	C	A	C	A	G	T
H11	victo	FRA	1994	C	C	A	C	A	G	T
H11	Winnetou	DEU	1972	C	C	A	C	A	G	T
H12	Abbot	GBR	1997	C	C	A	C	A	T	C
H12	Adam	AUT	1976	C	C	A	C	A	T	C
H12	admiral	GBR	1992	C	C	A	C	A	T	C
H12	Albatross	BEL	1950	C	C	A	C	A	T	C
H12	alert	GBR	1994	C	C	A	C	A	T	C
H12	ambassador	GBR	1987	C	C	A	C	A	T	C
H12	andante	GBR	1992	C	C	A	C	A	T	C
H12	anthem	GBR	1992	C	C	A	C	A	T	C
H12	aristocrat	GBR	1992	C	C	A	C	A	T	C
H12	Arminda	NLD	1976	C	C	A	C	A	T	C
H12	asset	GBR	1997	C	C	A	C	A	T	C
H12	athlet	DEU	1992	C	C	A	C	A	T	C
H12	atoll	FRA	1996	C	C	A	C	A	T	C
H12	Atou	FRA	1971	C	C	A	C	A	T	C
H12	Avalon	GBR	1980	C	C	A	C	A	T	C
H12	avocet	GBR		C	C	A	C	A	T	C
H12	axial	FRA	1989	C	C	A	C	A	T	C
H12	Banco	SWE	1953	C	C	A	C	A	T	C
H12	baron	GBR	1949	C	C	A	C	A	T	C
H12	belplaine	FRA	1986	C	C	A	C	A	T	C
H12	bercy	NLD	1993	C	C	A	C	A	T	C
H12	Bersee			C	C	A	C	A	T	C
H12	bert	GBR	1985	C	C	A	C	A	T	C
H12	Bouquet (Bouqet)			C	C	A	C	A	T	C
H12	bourbon	NLD	1993	C	C	A	C	A	T	C
H12	Brigand	GBR	1979	C	C	A	C	A	T	C
H12	Brimstone	GBR	1985	C	C	A	C	A	T	C
H12	Bussard	DEU	1963, 1990	C	C	A	C	A	T	C
H12	buster	GBR	1992	C	C	A	C	A	T	C
H12	Cama	BEL	1967	C	C	A	C	A	T	C
H12	Cama	BEL	1967	C	C	A	C	A	T	C
H12	Capitole	FRA	1964	C	C	A	C	A	T	C
H12	Cappelle-Desprez (known as Cappelle)	FRA	1946	C	C	A	C	A	T	C
H12	Caribo	DEU	1968	C	C	A	C	A	T	C
H12	carolus	DEU	1985	C	C	A	C	A	T	C
H12	Champlein	FRA	1959	C	C	A	C	A	T	C
H12	civic	GBR	1986	C	C	A	C	A	T	C
H12	Clovis	BEL		C	C	A	C	A	T	C
H12	cobalt	GBR		C	C	A	C	A	T	C
H12	combat	GBR		C	C	A	C	A	T	C
H12	commodore	GBR	1997	C	C	A	C	A	T	C
H12	consort	GBR	1993	C	C	A	C	A	T	C
H12	corinthian	AUT	1985	C	C	A	C	A	T	C
H12	coxswain	GBR	1986	C	C	A	C	A	T	C
H12	crest	USA:Montana	1967	-	C	A	C	A	-	C
H12	creweau			C	C	A	C	A	T	C
H12	daphne	GBR		C	C	A	C	A	T	C
H12	deben	GBR	2000	C	C	A	C	A	T	C
H12	depot	GBR	1983	C	C	A	C	A	T	C
H12	destroyer	GBR	0	C	C	A	C	A	T	C
H12	drake	GBR	1997	-	C	A	C	A	-	C
H12	druid	FRA	1986	C	C	A	C	A	T	C
H12	dynamo	GBR	1993	C	C	A	C	A	T	C
H12	eagle			C	C	A	C	A	T	C
H12	Elite Lepeuple	FRA	1957	C	C	A	C	A	T	C
H12	encore			-	C	A	C	A	-	C
H12	Equinox	GBR	1995	C	C	A	C	A	T	C
H12	Escorial	NLD	1987	C	C	A	C	A	T	C
H12	estica	NLD	1990	C	C	A	C	A	T	C
H12	estorial	GBR	0	C	C	A	C	A	T	C
H12	fenda	GBR	1992	C	C	A	C	A	T	C
H12	Fenman	GBR	1978	C	C	A	C	A	T	C
H12	Flanders	FRA	1949	C	C	A	C	A	T	C
H12	flash	GBR	1993	C	C	A	C	A	T	C
H12	fletum	NLD	1991	C	C	A	C	A	T	C
H12	Flinor	FRA	1967	C	C	A	C	A	T	C
H12	Florian	DEU	1960	C	C	A	C	A	T	C
H12	focus	FRA	1989	C	C	A	C	A	T	C
H12	foreman	GBR	1990	C	C	A	C	A	T	C
H12	fortress	GBR	1987	C	C	A	C	A	T	C
H12	frista	NLD	0	C	C	A	C	A	T	C
H12	fromendor	FRA	1993	C	C	A	C	A	T	C
H12	gambit	GBR	1986	C	C	A	C	A	T	C
H12	governor	GBR	1986	C	C	A	C	A	T	C
H12	Granada	DEU	1980	C	C	A	C	A	T	C
H12	Granta	GBR	1978	C	C	A	C	A	T	C
H12	guardian	GBR	1981	C	C	A	C	A	T	C
H12	heinrich	DEU	1981	C	C	A	C	A	T	C
H12	Hesbinion			C	C	A	C	A	T	C
H12	Hobbit	GBR	1977	C	C	A	C	A	T	C
H12	holster	GBR	1995	-	C	A	C	A	-	C
H12	Hubertus	AUT	1952, 1986	C	C	A	C	A	T	C
H12	hudson	GBR	1993	C	C	A	C	A	T	C
H12	Iena	FRA	1980	C	C	A	C	A	T	C
H12	imola	FRA	1998	C	C	A	C	A	T	C
H12	Jason	BEL	1980	C	C	A	C	A	T	C
H12	Jubilar	DEU	1961	C	C	A	C	A	T	C
H12	Kinsman	GBR	1976	C	C	A	C	A	T	C
H12	kontiki	FRA	0	C	C	A	C	A	T	C
H12	kyalami	FRA	0	-	C	A	C	A	-	C
H12	legend	GBR	1988	C	C	A	C	A	T	C
H12	Longbow	GBR	1980	C	C	A	C	A	T	C
H12	lynx	GBR	1980, 1992	C	C	A	C	A	T	C
H12	magellan	GBR	1996	C	C	A	C	A	T	C
H12	malacca	GBR	1997	C	C	A	C	A	T	C
H12	Marco	BEL	1955	C	C	A	C	A	T	C
H12	Mardler	GBR	1978	C	C	A	C	A	T	C
H12	Maris Huntsman	GBR	1971	C	C	A	C	A	T	C
H12	Maris Nimrod	GBR	1971	C	C	A	C	A	T	C
H12	Maris Ranger	GBR	1968	C	C	A	C	A	T	C
H12	Maris Widgeon	GBR	1964	C	C	A	C	A	T	C
H12	Marisa			C	C	A	C	A	T	C
H12	Mercia	GBR	1984	C	C	A	C	A	T	C
H12	meteor	GBR	1968	C	C	A	C	A	T	C
H12	Moisson	FRA	1962	C	C	A	C	A	T	C
H12	morell	GBR	0	C	C	A	C	A	T	C
H12	motto	GBR	1985	-	C	A	C	A	T	C
H12	Mutant Odeon I			C	C	A	C	A	T	C
H12	Mutant Odeon II			C	C	A	C	A	T	C
H12	Napier	GBR	1999	C	C	A	C	A	T	C
H12	Norman	GBR	1981	C	C	A	C	A	T	C
H12	Obelisk	NLD	1985	C	C	A	C	A	T	C
H12	Odeon	BEL	1984	C	C	A	C	A	T	C
H12	option	GBR	2001	C	C	A	C	A	T	C
H12	Orestis	DEU	1988	C	C	A	C	A	T	C
H12	orqual	FRA	1991	C	C	A	C	A	T	C
H12	ostara	GBR	1990	C	C	A	C	A	T	C
H12	parade	GBR	1987	C	C	A	C	A	T	C
H12	Pastiche	GBR	1988	C	C	A	C	A	T	C
H12	peacock	GBR	1985	C	C	A	C	A	T	C
H12	piccadilly	NLD	1993	C	C	A	C	A	T	C
H12	Pony	BEL	1977	C	C	A	C	A	T	C
H12	Prima	BEL	1957	C	C	A	C	A	T	C
H12	Probus	CHE:Zurich	1946	C	C	A	C	A	T	C
H12	Professeur Marchal (known as Prof Marshal)	BEL	1957	C	C	A	C	A	T	C
H12	prospect	GBR	1985	C	C	A	C	A	T	C
H12	puma	GBR	1990	C	C	A	C	A	T	C
H12	Rapier	GBR	1981	C	C	A	C	A	T	C
H12	rebel	GBR	1985	C	C	A	C	A	T	C
H12	Rémois	FRA	1964	C	C	A	C	A	T	C
H12	rendezvous	GBR	1985	C	C	A	C	A	T	C
H12	Riband	GBR	1987	C	C	A	C	A	T	C
H12	Ritmo	NLD	1990	C	C	A	C	A	T	C
H12	rooster	GBR	1986	C	C	A	C	A	T	C
H12	rostrum	GBR	0	C	C	A	C	A	T	C
H12	sabre	GBR	1982	C	C	A	C	A	T	C
H12	sarsen	GBR	1987	C	C	A	C	A	T	C
H12	sickle	GBR	1985	C	C	A	C	A	T	C
H12	Sidéral	FRA	1990	C	C	A	C	A	T	C
H12	sitka	GBR	1990	C	C	A	C	A	T	C
H12	Slejpner	SWE	1986	C	C	A	C	A	T	C
H12	sniper	GBR	1986	C	C	A	C	A	T	C
H12	Soissons	FRA	1987	C	C	A	C	A	T	C
H12	soleil			-	C	A	C	A	-	C
H12	Solid	SWE	1971	-	C	A	C	A	T	C
H12	solstice	NLD	2002	-	C	A	C	A	-	C
H12	spitfire			C	C	A	C	A	T	C
H12	squadron	GBR	1985	C	C	A	C	A	T	C
H12	Stella			C	C	A	C	A	T	C
H12	Stella			C	C	A	C	A	T	C
H12	talon	DEU	1989	C	C	A	C	A	T	C
H12	tanker	GBR	2002	-	C	A	C	A	-	C
H12	texel	FRA	1992	C	C	A	C	A	T	C
H12	Thésée	FRA	1983	C	C	A	C	A	T	C
H12	token	GBR	1985	C	C	A	C	A	T	C
H12	Top	FRA	1970	C	C	A	C	A	T	C
H12	trader	GBR	1986	C	C	A	C	A	T	C
H12	trawler	GBR	0	C	C	A	C	A	T	C
H12	Trémie	FRA	1992	C	C	A	C	A	T	C
H12	Vague d'épis	FRA		C	C	A	C	A	T	C
H12	Vilmorin 27	FRA	1928	C	C	A	C	A	T	C
H12	vocal	GBR	1985	C	C	A	C	A	T	C
H12	warrior		1986, 1993	C	C	A	C	A	T	C
H12	wizard	GBR	1976	C	C	A	C	A	T	C
H12	wykeham	GBR		C	C	A	C	A	T	C
H12	Zemon	BEL	1977	C	C	A	C	A	T	C
H12	zodiac	GBR	1991	C	C	A	C	A	T	C
H12	Etoile de Choisy	FRA	1950	C	C	A	C	A	T	C
H12	Hustler	GBR	1978	C	C	A	C	A	T	C
H12	Mega	GBR	1972	C	C	A	C	A	T	C
H12	Mina	BEL	1967	C	C	A	C	A	T	C
H12	Sportsman	GBR	1976	C	C	A	C	A	T	C
H12	Virtue	GBR	1979	C	C	A	C	A	T	C
H13	prophet	GBR	1992	C	C	A	C	A	T	T
H14	Alba	RUS	1999	C	C	G	C	A	G	C
H14	Apollo (NL)	NLD	1958	C	C	G	C	A	G	C
H14	blitz			C	C	G	C	A	G	C
H14	cheetah	MEX	1978	C	C	G	C	A	G	C
H14	club			C	C	G	C	A	G	C
H14	denver	GBR	1994	C	C	G	C	A	G	C
H14	Drauhofener Kolben	AUT	1955	C	C	G	C	A	G	C
H14	Flamingo	UKR	0	C	C	G	C	A	G	C
H14	fresco	GBR	1988	C	C	G	C	A	G	C
H14	Kanzler	DEU	1980	C	C	G	C	A	G	C
H14	leo	GBR	1990	C	C	G	C	A	G	C
H14	Manella	NLD	1964	C	C	G	C	A	G	C
H14	Nautica	NLD	1977	C	C	G	C	A	G	C
H14	norseman	GBR	1988	C	C	G	C	A	G	C
H14	Optimus	AUT	1995	C	C	G	C	A	G	C
H14	Rektor	DEU	1981	C	C	G	C	A	G	C
H14	renown	GBR	1960, 1990	C	C	G	C	A	G	C
H14	Shamrock	FRA	1998	C	C	G	C	A	G	C
H14	shango	GBR	1994	C	C	G	C	A	G	C
H14	Titus	AUT	1982	C	C	G	C	A	G	C
H14	Vilmorin 53	FRA	1952	C	C	G	C	A	G	C
H14	Rimpaus Braun (known as Braun Rimpau)	DEU	1939	C	C	G	C	A	G	C
New-Gediflux 1	Benno	DEU	1973	T	A	G	C	G	T	C
New-Gediflux 1	dean	GBR	1989	T	A	G	C	G	T	C
New-Gediflux 1	Disponent	DEU	1975	T	A	G	C	G	T	C
New-Gediflux 1	mars	BGR	0	T	A	G	C	G	T	C
New-Gediflux 1	shannon	GBR	1992	T	A	G	C	G	T	C
New-Gediflux 1	Stetson	GBR	1981	T	A	G	C	G	T	C
New-Gediflux 2	breval	GBR	1980	T	A	G	C	A	G	C
New-Gediflux 3	feuvert	FRA	1984	T	C	A	C	A	G	C
New-Gediflux 3	jubilatka	POL	1991	T	C	-	-	-	G	-
New-Gediflux 3	Peragis	DEU	1923	T	C	A	C	A	G	C
New-Gediflux 4	Hardi	FRA	1969	T	A	G	C	G	G	T
New-Gediflux 5	bullet	GBR	1997	C	A	G	C	G	G	C

## Sheet: Table S6
Table S6: Haplotype map of Australian germplasm
HapMap	Lines	4AL_7159962-713	4AL_3844919-137 (TaMKK3-A)	4AL_5621077-266	4AL_7064804-6018	4AL_7158475-4203	4AL_7174272-20841	4AL_7123764-2216
H1/H2	85z1380-365	T	A	G	C	G	G	T
H1/H2	Ajana-386	T	A	G	C	G	G	T
H1/H2	Arnhem-349	T	A	G	C	G	G	T
H1/H2	Barunga-348	T	A	G	C	G	G	T
H1/H2	Batavia-335	T	A	G	C	G	G	T
H1/H2	Baxter-377	T	A	G	C	G	G	T
H1/H2	Beewar-5	T	A	G	C	G	G	T
H1/H2	Bencubbin-147	T	A	G	C	G	G	T
H1/H2	Bencubbin48-6	T	A	G	C	G	G	T
H1/H2	Beulah-341	T	A	G	C	G	G	T
H1/H2	Bodallin	-	A	G	C	G	-	T
H1/H2	Brolga-7	T	A	G	C	G	G	T
H1/H2	Bullaring-441	T	A	G	C	G	G	T
H1/H2	Bungulla-9	T	A	G	C	G	G	T
H1/H2	Cedar-11	T	A	G	C	G	G	T
H1/H2	Claymore-13	T	A	G	C	G	G	T
H1/H2	Condor-269	T	A	G	C	G	G	T
H1/H2	Cranbrook-310	T	A	G	C	G	G	T
H1/H2	Derrimut-473	T	A	G	C	G	G	T
H1/H2	Diamondbird-375	T	A	G	C	G	G	T
H1/H2	Diaz-318	T	A	G	C	G	G	T
H1/H2	Dirk-48-15	T	A	G	C	G	G	T
H1/H2	Dollarbird-322	T	A	G	C	G	G	T
H1/H2	Dowerin-16	T	A	G	C	G	G	T
H1/H2	Drysdale-413	T	A	G	C	G	G	T
H1/H2	EgaBounty-471	T	A	G	C	G	G	T
H1/H2	EgaBurke-445	T	A	G	C	G	G	T
H1/H2	Ega-Eaglehawk-478	T	A	G	C	G	G	T
H1/H2	EgaHume-418	T	A	G	C	G	G	T
H1/H2	EgaKidman-446	T	A	G	C	G	G	T
H1/H2	EgaStampede-472	T	A	G	C	G	G	T
H1/H2	EgaWentworth-426	T	A	G	C	G	G	T
H1/H2	EgaWills-477	T	A	G	C	G	G	T
H1/H2	Eradu-287	T	A	G	C	G	G	T
H1/H2	Falcon-22	T	A	G	C	G	G	T
H1/H2	Felix-25	T	A	G	C	G	G	T
H1/H2	Florida-26	T	A	G	C	G	G	T
H1/H2	Gala-29	T	A	G	C	G	G	T
H1/H2	Glaive-32	T	A	G	C	G	G	T
H1/H2	Glover-428	T	A	G	C	G	G	T
H1/H2	Hartog-290	T	A	G	C	G	G	T
H1/H2	Hermitage-37	T	A	G	C	G	G	T
H1/H2	Houtman-351	T	A	G	C	G	G	T
H1/H2	Katunga-338	T	A	G	C	G	G	T
H1/H2	Kondut-45	T	A	G	C	G	G	T
H1/H2	Lance-274	T	A	G	C	G	G	T
H1/H2	Leatherhead-50	T	A	G	C	G	G	T
H1/H2	Leichhardt-364	T	A	G	C	G	G	T
H1/H2	Lillimur-334	T	A	G	C	G	G	T
H1/H2	Livingston-439	T	A	G	C	G	G	T
H1/H2	Longreach-Catalina-458	T	A	G	C	G	G	T
H1/H2	LongreachCrusader-460	T	A	G	C	G	G	T
H1/H2	Longreach-Guardian-459	T	A	G	C	G	G	T
H1/H2	Longreach-Hornet-461	T	A	G	C	G	G	T
H1/H2	Machete-313	T	A	G	C	G	G	T
H1/H2	Madden-261	T	A	G	C	G	G	T
H1/H2	MagicParents-Baxter	T	A	G	C	G	G	T
H1/H2	MagicParents-Chara	T	A	G	C	G	G	T
H1/H2	MagicParents-Westonia	T	A	G	C	G	G	T
H1/H2	Meenawarra-54	T	A	G	C	G	G	T
H1/H2	Mendos-55	T	A	G	C	G	G	T
H1/H2	Mengavi-56	T	A	G	C	G	G	T
H1/H2	Merinda-463	T	A	G	C	G	G	T
H1/H2	Minto-323	T	A	G	C	G	G	T
H1/H2	Mira-398	T	A	G	C	G	G	T
H1/H2	Moira-59	T	A	G	-	G	G	T
H1/H2	Moora-60	T	A	G	C	G	G	T
H1/H2	Nabawa-61	T	A	G	C	G	G	T
H1/H2	Ogilvie-70	T	A	G	C	G	G	T
H1/H2	Patriot-73	T	A	G	C	G	G	T
H1/H2	Peake-474	T	A	G	C	G	G	T
H1/H2	Pelsart-340	T	A	G	C	G	G	T
H1/H2	Piastre-76	T	A	G	C	G	G	T
H1/H2	PineHead-77	T	A	G	C	G	G	T
H1/H2	Plowman's4g-79	T	A	G	C	G	G	T
H1/H2	Puflor-80	T	A	G	C	G	G	T
H1/H2	QAL-1064-454	T	A	G	C	G	G	T
H1/H2	Redna-88	T	A	G	C	G	G	T
H1/H2	RedRussian-240	T	A	G	C	G	G	T
H1/H2	Rees-421	T	A	G	C	G	G	T
H1/H2	Ridley-48-92	T	A	G	C	G	G	T
H1/H2	Ridley-91	T	A	G	C	G	G	T
H1/H2	Rowan-357	T	A	G	C	G	G	T
H1/H2	S.H.J.-102	T	A	G	C	G	G	T
H1/H2	Sabre-96	T	A	G	C	G	G	T
H1/H2	Scimitar48-98	T	A	G	C	G	G	T
H1/H2	Scimitar-97	T	A	G	C	G	G	T
H1/H2	Silverstar-376	T	A	G	C	G	G	T
H1/H2	Soutter'sEarly-105	T	A	G	C	G	G	T
H1/H2	Stockade-108	T	A	G	C	G	G	T
H1/H2	Sunbrook-371	T	A	G	C	G	G	T
H1/H2	Sunkota-289	T	A	G	C	G	G	T
H1/H2	Sunstate-353	T	A	G	C	G	G	T
H1/H2	Sunzell-438	T	A	G	C	G	G	T
H1/H2	Tailorbird-368	T	A	G	C	G	G	T
H1/H2	Vasco-315	T	A	G	C	G	G	T
H1/H2	Vectis-356	T	A	G	C	G	G	T
H1/H2	Ventura-425	T	A	G	C	G	G	T
H1/H2	Wallup-481	T	A	G	C	G	G	T
H1/H2	Warigal-275	T	A	G	C	G	G	T
H1/H2	Yanac-372	T	A	G	C	G	G	T
H1/H2	Yarralinka-325	T	A	G	C	G	G	T
H1/H2	Zippy-469	T	A	G	C	G	G	T
H3	Kennedy-379	T	A	G	T	G	G	T
H3	Plover-78	T	A	G	T	G	G	T
H4	Nangeenan-62	T	C	G	C	G	G	T
H4	SW95	T	C	G	C	G	G	T
H5/H7	Alpha-1	T	C	G	C	A	G	C
H5/H7	Baldmin-4	T	C	G	C	A	G	C
H5/H7	Cuballing-14	T	C	G	C	A	G	C
H5/H7	DukeofYork-17	T	C	G	C	A	G	C
H5/H7	Earlybird-19	T	C	G	C	A	G	C
H5/H7	Faun-23	T	C	G	C	A	G	C
H5/H7	Federation-24	T	C	G	C	A	G	C
H5/H7	Forel-27	T	C	G	C	A	G	C
H5/H7	Gatcher-253	T	C	G	C	A	G	C
H5/H7	Glencope-33	T	C	G	C	A	G	C
H5/H7	Glenwari-34	T	C	G	C	A	G	C
H5/H7	GoldenDrop-35	T	C	G	C	A	G	C
H5/H7	Hofed1-39	T	C	G	C	A	G	C
H5/H7	Huf'sImperial-40	T	C	G	C	A	G	C
H5/H7	ImprovedSteinwedel-42	T	C	G	C	A	G	C
H5/H7	Insignia-192	T	C	G	C	A	G	C
H5/H7	Javelin-48-195	T	C	G	C	A	G	C
H5/H7	Kendee-43	T	C	G	C	A	G	C
H5/H7	Koala-44	T	C	G	C	A	G	C
H5/H7	Lambert-49	T	C	G	C	A	G	C
H5/H7	Lotz-51	T	C	G	C	A	G	C
H5/H7	Mahratta-241	T	C	G	C	A	G	C
H5/H7	Mallan-52	T	C	G	C	A	G	C
H5/H7	Matong-293	T	C	G	C	A	G	C
H5/H7	Merredin-57	T	C	G	C	A	G	C
H5/H7	Narrogin-63	T	C	G	C	A	G	C
H5/H7	Newman'sEarly-64	T	C	G	C	A	G	C
H5/H7	Niloc-65	T	C	G	C	A	G	C
H5/H7	Nolba-67	T	C	G	C	A	G	C
H5/H7	Noongaar-68	T	C	G	C	A	G	C
H5/H7	Novo-69	T	C	G	C	A	G	C
H5/H7	Onas-71	T	C	G	C	A	G	C
H5/H7	Penny-74	T	C	G	C	A	G	C
H5/H7	PetatzSurprise-75	T	C	G	C	A	G	C
H5/H7	Puglu-81	T	C	G	C	A	G	C
H5/H7	QueenFan-83	T	C	G	C	A	G	C
H5/H7	Ranee-84	T	C	G	C	A	G	C
H5/H7	Rapier-48-86	T	C	G	C	A	G	C
H5/H7	Reldep-90	T	C	G	C	A	G	C
H5/H7	Riverina-93	T	C	G	C	A	G	C
H5/H7	Robin-53	T	C	G	C	A	G	C
H5/H7	Rymer-95	T	C	G	C	A	G	C
H5/H7	Seewari48-100	T	C	G	C	A	G	C
H5/H7	Seewari-99	T	C	G	C	A	G	C
H5/H7	Sherpa-101	T	C	G	C	A	G	C
H5/H7	Sirdar-103	T	C	G	C	A	G	C
H5/H7	Steinwedel-107	T	C	G	C	A	G	C
H5/H7	StraightBoard-109	T	C	G	C	A	G	C
H5/H7	Strongbolt-110	T	C	G	C	A	G	C
H5/H7	Sultan-111	-	C	G	C	A	-	C
H5/H7	Timgalen-117	-	C	-	C	A	-	C
H5/H7	MagicParents-Yitpi	T	C	G	C	-	G	C
H5/H7	RomaRed-94	T	C	G	C	-	G	C
H5/H7	Heron-38	T	C	G	C	A	G	C
H6	Corack-480	T	C	G	C	A	G	T
H6	Kukri-378	T	C	G	C	A	G	T
H6	Mogul-58	T	C	G	C	A	G	T
H6	Puseas-82	T	C	G	C	A	G	T
H6	Mackellar-414	T	C	G	C	-	G	T
H8	Dennis-393	T	A	G	T	-	G	C
H9	Smart'sEarly-104	C	C	G	C	G	G	C
H10	Amby-2	C	C	A	C	A	G	C
H10	Anlace-388	C	C	A	C	A	G	C
H10	Bayonet-304	C	C	A	C	A	G	C
H10	Bindawarra-282	C	C	A	C	A	G	C
H10	Brennan-404	C	C	A	C	A	G	C
H10	Buckley-373	C	C	A	C	A	G	C
H10	Ellison-419	C	C	A	C	A	G	C
H10	EmuRock-483	C	C	A	C	A	G	C
H10	LongreachSpitfire-479	C	C	A	C	A	G	C
H10	Mace-465	C	C	A	C	A	G	C
H10	Qal-3362-455	C	C	A	C	A	G	C
H10	Tennant-405	C	C	A	C	A	G	C
H10	Wyalkatchem-416	C	C	A	C	A	G	C
H11	BungeNo.1-8	C	C	A	C	A	G	T
H11	Clarendon-12	C	C	A	C	A	G	T
H11	Duri-18	C	C	A	C	A	G	T
H11	Garra-31	C	C	A	C	A	G	T
H11	Gresley-36	C	C	A	C	A	G	T
H11	Kookaburra-46	C	C	A	C	A	G	T
H11	Koorda-47	C	C	A	C	A	G	T
H11	Krithia-48	C	C	A	C	A	G	T
H11	Nizam-66	C	C	A	C	A	G	T
H11	Pacific-72	C	C	A	C	A	G	T
H11	Regalia-89	C	C	A	C	A	G	T
H14	Sentinel-447	C	C	G	C	A	G	C
New-Aus	Bowerbird-408	T	A	A	C	G	G	T
New-Aus	Suneca-292	C	C	-	C	G	G	T
